# Supplementary material for: Probing the Cardiovascular Toxic Effects of Long-Term Exposure to Dibutyl Phthalate in Sprague-Dawley Rats Based on Oxidative Inflammation and Metabolic Pathways: Implications for the Heart and Blood Vessel
Source: Toxics. 2025 Sep 25;13(10):815. doi: 10.3390/toxics13100815 (PMC12567603; doi:10.3390/toxics13100815)
Supplement: Supplementary file 1 [file toxics-13-00815-s001.zip]

Archive with 2 entries (2 files):
- File S1 - Metabolite Processing Result Table.csv
- File S2 - Supplementary materials.pdf
