# Supplementary material for: Probing the Cardiovascular Toxic Effects of Long-Term Exposure to Dibutyl Phthalate in Sprague-Dawley Rats Based on Oxidative Inflammation and Metabolic Pathways: Implications for the Heart and Blood Vessel
Source: Toxics. 2025 Sep 25;13(10):815. doi: 10.3390/toxics13100815 (PMC12567603; doi:10.3390/toxics13100815)
Supplement: Supplementary file 1 [file toxics-13-00815-s001.zip › File S1 - Metabolite Processing Result Table.csv]

ID	Metabolite	Metab ID	Library ID	level	KEGG Compound ID	M/Z	Retention time	Mode	Adducts	Formula	Fragmentation Score	Theoretical Fragmentation Score	Mass Error	CAS ID	RSD
pos_365	Succinic Acid Semialdehyde	metab_336	HMDB0001259	B(ii)	C00232	125.0207	0.5873	pos	M+Na	C4H6O3	0	46.3	-1.927747836	692-29-5;	0.0492651189516
pos_417	4-Amino-3-Hydroxybutyric Acid	metab_387	HMDB0061877	B(i)	C03678	120.0653	0.598	pos	M+H	C4H9NO3	91.2	0	-1.794991906	-	0.0173399436449
pos_419	Carnitine	metab_389	-	B(i)	C00487	162.1123	0.598	pos	M+H	C7H15NO3	93.6	0	-1.344317249	406-76-8	0.0176551996019
pos_420	N(6)-Methyllysine	metab_390	HMDB0002038	B(ii)	C02728	193.1544	0.598	pos	M+CH3OH+H	C7H16N2O2	0	71	-1.949748796	1188-07-4	0.00859996781705
pos_529	Delta-Valerobetaine	metab_491	-	B(i)	-	160.133	0.6675	pos	M+H	C8H17NO2	84.9	0	-1.285775683	-	0.0022066005793
pos_553	O-Acetylcarnitine	metab_513	-	B(i)	C02571	204.1226	0.6888	pos	M+H	C9H17NO4	95.8	0	-1.996149769	-	0.00530959604167
pos_572	8-Amino-7-Oxononanoic Acid	metab_530	HMDB0240687	B(ii)	C01092	229.1543	0.6942	pos	M+ACN+H	C9H17NO3	0	51.8	-2.028560239	-;682799-71-9	0.0039630224348
pos_578	Sterebin E	metab_536	HMDB0035379	B(ii)	-	361.2327	0.6942	pos	M+Na	C20H34O4	0	57.9	-6.68345575	114343-74-7	0.0356727600448
pos_641	N-Alpha-Acetyllysine	metab_594	HMDB0000446	B(i)	C12989	171.1126	0.7901	pos	M+H-H2O	C8H16N2O3	42.7	0	-1.275182606	1946-82-3	0.0145678578612
pos_666	1,2,3,4-Tetrahydro-3-Isoquinolinecarboxylic Acid	metab_618	-	B(i)	-	160.0755	0.8007	pos	M+H-H2O	C10H11NO2	61.4	0	-0.97773447	-	0.00674229834001
pos_681	1,4-Dihydro-1-Methyl-4-Oxo-3-Pyridinecarboxamide	metab_631	HMDB0004194	B(i)	C05843	153.0657	0.9076	pos	M+H	C7H8N2O2	48.5	0	-1.132072141	769-49-3	0.00545310536398
pos_745	O-Succinyl-L-Homoserine	metab_693	HMDB0255868	B(ii)	C01118;_	184.0602	1.5539	pos	M+H-2H2O	C8H13NO6	0	61	-1.231662008	1492-23-5;_	0.00155654650218
pos_794	Hydroxyphenylacetylglycine	metab_741	HMDB0000735	B(ii)	C05596	192.0652	1.5753	pos	M+H-H2O	C10H11NO4	0	64.7	-1.318154646	28116-23-6	0.00331080693694
pos_808	1-Acetamidocyclopentanecarboxylic Acid	metab_755	-	B(i)	-	172.0966	1.6182	pos	M+H	C8H13NO3	62.9	0	-1.277534285	-	0.00564979456605
pos_892	Phe Gly Leu	metab_839	-	B(i)	-	336.1912	3.0829	pos	M+H	C17H25N3O4	74	0	-1.638177856	-	0.00757181175657
pos_950	Hypaphorine	metab_893	HMDB0061115	B(i)	C09213	247.1437	3.4789	pos	M+H	C14H18N2O2	94.9	0	-1.525299141	487-58-1	0.000703888015763
pos_1112	Vitamin B7	metab_1054	HMDB0000030	B(i)	C00120	245.095	4.3511	pos	M+H	C10H16N2O3S	87.6	0	-1.992511444	58-85-5	0.0941321150396
pos_1138	4-Hydroxy-3-Methoxybenzoic Acid Ethyl Ester	metab_1079	HMDB0303913	B(ii)	-	238.1069	4.5109	pos	M+ACN+H	C10H12O4	0	43.5	-2.491322031	-	0.0649375934001
pos_1169	Benzenebutanoic Acid, Alpha-(Acetylamino)-2-Amino-Gamma-Oxo-	metab_1109	HMDB0245586	B(ii)	-	251.1022	4.5483	pos	M+H	C12H14N2O4	0	58.4	-1.816744174	-	0.00502214053322
pos_1180	3-(Benzoyloxy)-2-Hydroxypropyl ?-D-Glucopyranosiduronic Acid	metab_1120	-	B(i)	-	373.1099	4.5536	pos	M+H	C16H20O10	37.4	0	-8.210196	-	0.0137650011977
pos_1363	1-[Ethyl-(6-Hydrazinylpyridazin-3-Yl)Amino]Propan-2-Ol	metab_1298	HMDB0243808	B(ii)	-	234.1332	4.8838	pos	M+Na	C9H17N5O	0	49.4	2.94874325317757	-	0.031832271
pos_1385	Coriandrone E	metab_1318	HMDB0029971	B(ii)	-	249.0753	4.9211	pos	M+H	C13H12O5	0	47.9	-2.004638235	177795-34-5	0.00589231815796
pos_1475	2-Hydroxyquinoline	metab_1408	-	B(i)	C06338	146.0598	5.1617	pos	M+H	C9H7NO	37.2	0	-1.497124967	70254-42-1	0.0617462785773
pos_1512	Phenylalanyl-Glycine	metab_1445	HMDB0304788	B(ii)	-	245.0917	5.2527	pos	M+Na	C11H14N2O3	0	60.1	9.08733125919147	-	0.10315147
pos_1595	2-Hydroxyphenethylamine	metab_1526	HMDB0001065	B(ii)	C02735	179.1177	5.4023	pos	M+ACN+H	C8H11NO	0	40.4	-1.736139209	7568-93-6	0.0354254688051
pos_1710	Equol	metab_1633	HMDB0002209;HMDB0243678;LMPK12080003	B(i)	C14131;_	243.101	5.6321	pos	M+H	C15H14O3	58.6	0	-2.300534578	531-95-3;_;	0.0142708908326
pos_1833	Ile-Ile-Ala-Glu-Lys	metab_1744	HMDB0253397	B(ii)	-	595.3474	5.8405	pos	M+Na	C26H48N6O8	0	80.7	8.445108753998861	-	0.259134784
pos_1968	3-(4-Hydroxyphenyl)-3,5,6,8-Tetrahydro-2H-Chromene-4,7-Dione	metab_1863	HMDB0255407	B(ii)	-	259.0961	5.937	pos	M+H	C15H14O4	0	41.3	-1.4167495	-	0.0361914730618
pos_2018	Monoisobutyl Phthalate	metab_1906	HMDB0002056	B(i)	-	223.096	5.9797	pos	M+H	C12H14O4	63.6	0	-2.005619188	30833-53-5	0.00531439463337
pos_2033	10,20-Dihydroxyeicosanoic Acid	metab_1920	HMDB0031923	B(ii)	-	362.326	5.985	pos	M+NH4	C20H40O4	0	40.8	-1.314648006	120727-26-6	0.0108151063836
pos_2065	Avocadene	metab_1949	HMDB0031042	B(ii)	-	304.2842	6.017	pos	M+NH4	C17H34O3	0	52.9	-1.47722456	83797-45-9;	0.0146485785799
pos_2073	Tetradecyldiethanolamine	metab_1954	-	B(i)	-	302.3049	6.0224	pos	M+H	C18H39NO2	86.3	0	-1.651953649	-	0.00383728704406
pos_2075	Polyoxyethylene 40 Monostearate	metab_1956	HMDB0032477	B(ii)	-	346.331	6.0224	pos	M+NH4	C20H40O3	0	55.2	-1.669241945	9004-99-3	0.0316736583587
pos_2095	Nonadecanoic Acid	metab_1974	HMDB0000772	B(ii)	C16535	316.3204	6.033	pos	M+NH4	C19H38O2	0	55.4	-1.930386814	-;646-30-0;	0.00146782116063
pos_2138	22-Hydroxydocosanoic Acid	metab_2015	HMDB0302963	B(ii)	C19623	374.3623	6.0543	pos	M+NH4	C22H44O3	0	71.8	-1.662765639	-;_	0.0051531564158
pos_2140	Linoleoyl Carnitine	metab_2017	-	B(i)	-	424.3414	6.0543	pos	M+H	C25H45NO4	51.8	0	-1.703260392	-	0.0170075079913
pos_2159	Oleoyl-L-Carnitine	metab_2035	-	B(i)	-	426.3572	6.0704	pos	M+H	C25H47NO4	65	0	-1.4384362	-	0.00627748251287
pos_2662	Pc(22:5/0:0)	metab_2482	HMDB0010403	B(i)	C04230	570.3546	6.514	pos	M+H	C30H52NO7P	71.3	0	-1.474527579	-	0.00832273804858
pos_2740	Pc(15:0/22:5(7Z,10Z,13Z,16Z,19Z))	metab_2551	HMDB0007957	B(ii)	_;C00157	794.5669	6.7227	pos	M+H	C45H80NO8P	0	47.9	-3.159343765	-	0.015195855
pos_2754	Arachidyl Alcohol	metab_2564	HMDB0011619	B(ii)	-	321.3146	6.7653	pos	M+Na	C20H42O	0	83.9	6.11001557408965	629-96-9	0.0207204035924
pos_2840	1-Palmitoyl-Sn-Glycero-3-Phosphocholine	metab_2641	-	B(i)	C04102	496.3392	6.9672	pos	M+H	C24H50NO7P	98.3	0	-1.220501841	-	0.00304277156343
pos_2864	Deoxycholylasparagine	metab_2664	HMDB0242421	B(ii)	-	548.3707	7.0418	pos	M+ACN+H	C28H46N2O6	0	60.9	2.61406758778521	-	0.0105887734746
pos_2880	Pc(20:2/0:0)	metab_2678	-	B(i)	-	570.3526	7.0899	pos	M+Na	C28H54NO7P	95.6	0	-0.794966476	-	0.00360361429552
pos_3048	Lysopc(22:5(7Z,10Z,13Z,16Z,19Z)/0:0)	metab_2831	HMDB0010403	B(ii)	C04230	570.3525	7.3302	pos	M+H	C30H52NO7P	0	69.1	-5.091902066	-	0.0178907166339
pos_3080	Pc(17:0/0:0)	metab_2861	LMGP01050024	B(i)	-	532.3367	7.3355	pos	M+Na	C25H52NO7P	90.1	0	-1.294627858	0	0.00971843544198
pos_3127	Sphingosine 1-Phosphate	metab_2902	HMDB0000277;PW_C000188	B(i)	C06124	380.2556	7.3518	pos	M+H	C18H38NO5P	97.6	0	-1.06934037	26993-30-6	0.0172187463617
pos_3130	Lysopc(15:0)	metab_2905	HMDB0010381	B(i)	C04230	482.3236	7.3518	pos	M+H	C23H48NO7P	53.1	0	-1.115202558	-	0.00321823030635
pos_3131	Lpc(17:0)	metab_2906	HMDB0012108	B(i)	C04230	510.3549	7.3518	pos	M+H	C25H52NO7P	95.5	0	-1.025827109	50930-23-9	0.000587290426004
pos_3603	Pe(22:1/0:0)	metab_3353	-	B(i)	-	536.3696	7.3464	pos	M+H	C27H54NO7P	39.6	0	-2.737840605	-	0.048093772
pos_3860	Erythromycin	metab_3583	HMDB0014344	B(ii)	C01912;_	766.4884	6.9992	pos	M+CH3OH+H	C37H67NO13	0	41.7	-8.683181259	114-07-8;_;	0.00775588800358
pos_3954	Pc(15:0/0:0)	metab_3663	LMGP01050016	B(i)	-	504.3054	6.7653	pos	M+Na	C23H48NO7P	79.5	0	-1.465861873	0	0.0332748615255
pos_3961	Pc(17:1/0:0)	metab_3669	LMGP01050002	B(i)	-	508.338	6.7547	pos	M+H	C25H50NO7P	65	0	-3.405900877	0	0.119931497
pos_3982	Lysope(0:0/22:5(4Z,7Z,10Z,13Z,16Z))	metab_3686	HMDB0011494	B(ii)	-	569.3403	6.6906	pos	M+ACN+H	C27H46NO7P	0	76.1	9.94888849897066	-	0.0207183088956
pos_4057	4-Hydroxy-2-Nonenal-[Cys-Gly] Conjugate	metab_3753	HMDB0304175	B(ii)	-	335.1663	6.514	pos	M+H	C14H26N2O5S	0	60.4	8.24226917949748	-	0.035607222
pos_4204	Ps(22:1(13Z)/22:5(7Z,10Z,13Z,16Z,19Z))	metab_3884	HMDB0112758	B(ii)	_;C02737	933.64	6.3217	pos	M+ACN+H	C50H86NO10P	0	46.2	8.14572209164062	-	0.199101055
pos_4211	(4Z,7Z)-9-[(1S,2R,3R)-3-Hydroxy-2-[(1E,3S,5Z)-3-Hydroxyocta-1,5-Dien-1-Yl]-5-Oxocyclopentyl]Nona-4,7-Dienoylcarnitine	metab_3891	HMDB0241892	B(ii)	-	502.3154	6.3217	pos	M+H-H2O	C29H45NO7	0	54	-1.720239001	-	0.0366964131197
pos_4214	Koninginin E	metab_3894	-	B(i)	-	337.2005	6.3217	pos	M+CH3OH+Na	C16H26O4	37.2	0	6.78431538591845	-	0.0457652889576
pos_4220	P-Mentha-1,3,5,8-Tetraene	metab_3900	HMDB0029641	B(i)	-	133.1008	6.3164	pos	M+H	C10H12	47.6	0	-2.647626674	1195-32-0	0.0472091958109
pos_4406	Austinoneol	metab_4069	-	B(i)	-	415.2109	6.1666	pos	M+H	C24H30O6	38.7	0	-1.459980199	-	0.0342595464344
pos_4423	Alizarin	metab_4084	HMDB0248144	B(i)	C01474	282.0783	6.1506	pos	M+ACN+H	C14H8O4	64.5	0	9.10228116643768	72-48-0;_	0.0680732904355
pos_4426	8-Methylhenicosanoylcarnitine	metab_4087	HMDB0240935	B(ii)	-	484.4354	6.1452	pos	M+H	C29H57NO4	0	62.6	-1.417812996	-	0.0386536783569
pos_4558	Arachidoyl Ethanolamide	metab_4206	HMDB0248559	B(i)	-	356.3518	6.0596	pos	M+H	C22H45NO2	85.8	0	-1.447250342	-	0.0128868085792
pos_4627	Hydroxytetradecadienyl-L-Carnitine	metab_4269	HMDB0253295	B(ii)	-	370.2946	6.0224	pos	M+H	C21H39NO4	0	54.2	-1.586894349	-	0.0270073995218
pos_4652	Heptadecasphinganine	metab_4292	LMSP01040003	B(i)	-	288.2893	6.001	pos	M+H	C17H37NO2	64.5	0	-1.539089508	0	0.000511848490425
pos_4657	Cortol	metab_4297	HMDB0003180	B(ii)	C05482	386.2896	5.9956	pos	M+NH4	C21H36O5	0	45.5	-1.275345724	516-38-1	0.0236008328319
pos_4672	3-Indolepropionic Acid	metab_4310	HMDB0002302	B(i)	-	190.086	5.985	pos	M+H	C11H11NO2	96.2	0	-1.460449392	830-96-6	0.0124588768933
pos_4722	Tanacetol B	metab_4356	HMDB0035075	B(ii)	-	314.2321	5.937	pos	M+NH4	C17H28O4	0	43.5	-1.489474161	86787-28-2	0.0102621489028
pos_4764	Octanoyl-L-Carnitine	metab_4398	-	B(i)	-	288.2166	5.8887	pos	M+H	C15H29NO4	65	0	-1.291933752	-	0.000559753737903
pos_4839	1-Naphthyl Beta-D-Glucuronide	metab_4462	-	B(i)	-	321.0938	5.8459	pos	M+H	C16H16O7	51.2	0	-9.722707259	-	0.0598609436742
pos_4852	Urobilin	metab_4475	HMDB0004160	B(i)	C05794	591.3161	5.8405	pos	M+H	C33H42N4O6	67.5	0	-2.730220306	1856-98-0	0.12359776
pos_4867	(3S,5R,6R,6'S)-6,7-Didehydro-5,6-Dihydro-3,5,6'-Trihydroxy-13,14,20-Trinor-3'-Oxo-Beta,Epsilon-Caroten-19',11'-Olide 3-Acetate	metab_4488	HMDB0037793	B(ii)	-	593.332	5.8352	pos	M+H-2H2O	C39H48O7	0	60.9	9.23850996374136	256505-50-7	0.240875673
pos_4966	Glucocorticoid Receptor Agonist	metab_4579	HMDB0252765	B(ii)	-	419.1329	5.6375	pos	M+Na	C20H20F4N2O2	0	55	-6.048174271	-	0.108242437
pos_5516	2-Quinolinecarboxylic Acid	metab_5110	HMDB0000842	B(i)	C06325	174.0547	4.5483	pos	M+H	C10H7NO2	85.1	0	-1.555351531	1993/10/7	0.0104737888192
pos_5517	N-Acetyl-Dl-Aspartic Acid	metab_5111	-	B(i)	-	158.0446	4.5483	pos	M+H-H2O	C6H9NO5	43.9	0	-1.120837236	-	0.0174107930069
pos_5568	3-Methylhippuric Acid	metab_5161	HMDB0013245	B(i)	-	194.0809	4.3937	pos	M+H	C10H11NO3	51.7	0	-1.603955732	-	0.0171429285062
pos_5578	Riboflavin	metab_5171	HMDB0000244;HMDB0247501;PW_C000165	B(i)	C00255;_	377.145	4.3188	pos	M+H	C17H20N4O6	73.8	0	-1.529483007	83-88-5;_	0.010311451
pos_5622	Monomethyl Phthalate	metab_5212	HMDB0002130	B(i)	-	181.0493	4.0513	pos	M+H	C9H8O4	58.8	0	-1.437294862	4376-18-5	0.0329784436113
pos_5655	Di-O-Methylfraxetin	metab_5244	-	B(i)	-	254.1018	3.9285	pos	M+NH4	C12H12O5	35.9	0	-2.004847644	-	0.0692398340206
pos_5703	P-Acetaminobenzaldehyde	metab_5291	-	B(i)	-	164.0704	3.6984	pos	M+H	C9H9NO2	36.8	0	-1.548962091	-	0.0224596502333
pos_5742	2-Methylbutyroylcarnitine	metab_5328	HMDB0000378;LMFA07070034	B(i)	-	246.1696	3.4143	pos	M+H	C12H23NO4	82.3	0	-1.65880004	31023-25-3;	0.0254138651739
pos_5815	Zeatin	metab_5399	HMDB0012204	B(i)	C00371	220.1176	2.789	pos	M+H	C10H13N5O	54.3	0	-7.790483131	1637-39-4	0.00698032358709
pos_5844	Delta-Valerolactam	metab_5428	HMDB0011749	B(i)	-	100.0755	1.9757	pos	M+H	C5H9NO	54.1	0	-1.932089206	675-20-7	0.00174029998493
pos_5892	Kynurenine	metab_5476	HMDB0250769	B(i)	C01718	209.0917	1.5753	pos	M+H	C10H12N2O3	97.8	0	-1.814822831	343-65-7	0.000907092544421
pos_5895	4-Quinolinecarboxylic Acid	metab_5479	HMDB0257047	B(i)	C06414	174.0547	1.5699	pos	M+H	C10H7NO2	44.5	0	-1.743440684	486-74-8	0.00760057905835
pos_5943	N1-Methyl-2-Pyridone-5-Carboxamide	metab_5525	HMDB0004193	B(ii)	C05842	153.0656	1.5539	pos	M+H	C7H8N2O2	0	66.7	-1.428167539	701-44-0	0.00375182349122
pos_5976	Beta-D-Glucosamine	metab_5556	HMDB0030091	B(ii)	C08349	184.0602	1.1	pos	M+Na-H2O	C6H13NO5	0	44.6	9.219932936845929	14257-69-3	0.0143595168978
pos_5988	Nipecotic Acid	metab_5568	HMDB0255618	B(i)	-	171.1126	1.0626	pos	M+ACN+H	C6H11NO2	46.7	0	-1.340681952	-	0.00366974501926
pos_6071	Trigonelline	metab_5651	HMDB0000875	B(i)	C01004	138.0548	0.7742	pos	M+H	C7H7NO2	71.6	0	-0.908446081	535-83-1	0.000871731601549
pos_6144	N2-Acetylornithine	metab_5718	HMDB0003357	B(ii)	C00437	175.1075	0.6729	pos	M+H	C7H14N2O3	0	50.2	-1.277777101	6205/8/9	0.0151196313983
pos_6175	Proline Betaine	metab_5746	HMDB0004827	B(i)	C10172	144.1017	0.6568	pos	M+H	C7H13NO2	50	0	-1.250101199	471-87-4	0.00615498113093
pos_6182	Gly Pro	metab_5753	-	B(i)	-	190.1184	0.6515	pos	M+NH4	C7H12N2O3	70.2	0	-1.033804709	-	0.0247457958382
pos_6189	1-Aminocyclobutane Carboxylic Acid	metab_5759	-	B(i)	-	116.0704	0.6462	pos	M+H	C5H9NO2	89.4	0	-1.708354716	-	0.00533692849137
pos_6206	2-Pyridineacetic Acid	metab_5775	-	B(i)	-	138.0549	0.6301	pos	M+H	C7H7NO2	43.8	0	-0.721604894	-	0.0102870759872
pos_6236	L-Valine	metab_5803	HMDB0000883;PW_C000704	B(i)	C00183	118.086	0.6034	pos	M+H	C5H11NO2	93	0	-1.855157234	72-18-4	0.00515162589229
pos_6269	Trimethylamine N-Oxide	metab_5836	HMDB0000925	B(i)	C01104	76.0756	0.598	pos	M+H	C3H9NO	92.9	0	-1.102402718	1184-78-7	0.0159642198425
pos_6641	L-Lysine	metab_6184	HMDB0000182;PW_C000118	B(i)	C00047	147.1125	0.4966	pos	M+H	C6H14N2O2	99.2	0	-1.754217827	56-87-1	0.00910187955798
pos_6642	Pipecolic Acid	metab_6185	HMDB0000070;HMDB0000716;HMDB0000070	B(i)	C00408	130.086	0.4966	pos	M+H	C6H11NO2	74.1	0	-2.010417549	3105-95-1;535-75-1	0.00360843287945
pos_6644	Hexamethyleneimine	metab_6187	-	B(i)	-	100.1119	0.4913	pos	M+H	C6H13N	37.6	0	-2.052713765	-	0.101932001
neg_682	L-Homocitrulline	metab_6931	HMDB0000679	B(i)	C02427	188.1042	0.6463	neg	M-H	C7H15N3O3	94.3	0	0.664961526695537	1190-49-4	0.243038453
neg_862	2-Furoic Acid	metab_7093	HMDB0000617	B(i)	C01546	111.0088	0.7877	neg	M-H	C5H4O3	65.4	0	-0.119267993	88-14-2	0.00843767293971
neg_864	Isocitric Acid	metab_7095	HMDB0000193;PW_C000125	B(i)	C00311	173.0092	0.7877	neg	M-H2O-H	C6H8O7	64.8	0	0.0853198316808152	320-77-4	0.00855540535122
neg_866	Citric Acid	metab_7097	HMDB0000094;PW_C000063	B(i)	C00158	191.0198	0.7877	neg	M-H	C6H8O7	97.6	0	0.235334772655528	77-92-9	0.00960498305698
neg_886	Glutaconic Acid	metab_7116	HMDB0000620;LMFA01170109	B(i)	C02214	129.0193	0.7984	neg	M-H	C5H6O4	74.7	0	-0.085848788	628-48-8;1724-02-3;	0.0095609011234
neg_1052	4-Pyridoxic Acid	metab_7275	HMDB0000017;PW_C000011	B(i)	C00847	182.046	1.5499	neg	M-H	C8H9NO4	97.5	0	0.400210674902363	82-82-6	0.000952381188879
neg_1117	Porphobilinogen	metab_7339	HMDB0000245	B(ii)	C00931	207.0775	1.5769	neg	M-H2O-H	C10H14N2O4	0	60.8	0.0983086248372343	487-90-1	0.0146200658235
neg_1283	Pantothenic Acid	metab_7505	HMDB0000210;HMDB0250782;PW_C000136	B(i)	C00864;_	218.1035	2.7866	neg	M-H	C9H17NO5	86.3	0	0.380915162701334	79-83-4;_	0.00231934504876
neg_1516	Indoleacrylic Acid	metab_7735	HMDB0000734	B(i)	-	186.0561	3.4814	neg	M-H	C11H9NO2	83.9	0	0.326235083402579	29953-71-7	0.000445250784009
neg_1528	4-Hydroxyphenyllactic Acid	metab_7747	HMDB0000755	B(i)	C03672	181.0507	3.5042	neg	M-H	C9H10O4	97.6	0	0.504144380341142	306-23-0	0.00273639054651
neg_1621	Phenyl Beta-D-Glucopyranosiduronic Acid	metab_7839	HMDB0060014	B(i)	-	269.0668	3.7578	neg	M-H	C12H14O7	72.5	0	0.597952972330641	-	0.00393150339811
neg_1662	3-Methoxyphenol Sulfate	metab_7880	HMDB0304914	B(i)	-	203.002	3.8682	neg	M-H	C7H8O5S	71.8	0	0.0054473440087994	-	0.000731976769807
neg_1666	Ab-Fubinaca Metabolite 3	metab_7884	-	B(i)	-	368.1383	3.8794	neg	M-H	C20H20FN3O3	43.7	0	-8.845765041	-	0.0103028384966
neg_1863	Indole-3-Carboxilic Acid-O-Sulphate	metab_8078	HMDB0060002	B(ii)	-	239.9973	4.388	neg	M-H	C9H7NO5S	0	46	0.484964261649127	-	0.0135894740781
neg_1864	Phenaceturic Acid	metab_8079	HMDB0000821	B(i)	C05598	192.0667	4.3934	neg	M-H	C10H11NO3	69	0	0.32531028936302	500-98-1	0.00489993360071
neg_1876	Phenylacetylaspartic Acid	metab_8091	-	B(i)	-	250.0722	4.4151	neg	M-H	C12H13NO5	71.4	0	0.364693526169379	-	0.00548151551642
neg_1943	8-Hydroxyquinoline	metab_8157	-	B(i)	C19434	190.0509	4.5527	neg	M+FA-H	C9H7NO	74.9	0	-0.232604292	148-24-3	0.0250030138341
neg_2123	Ser Leu Ser Gly Leu	metab_8333	-	B(i)	-	474.2572	4.7928	neg	M-H	C20H37N5O8	49.2	0	0.560954200094508	-	0.0036659928643
neg_2200	3-Feruloylquinic Acid	metab_8409	HMDB0030669	B(ii)	C02572	413.109	4.8963	neg	M+FA-H	C17H20O9	0	53.6	0.193696801888765	62929-69-5	0.000276128229092
neg_2222	Chlorogenoquinone	metab_8431	HMDB0029383	B(ii)	-	351.0698	4.9187	neg	M-H	C16H16O9	0	59.3	-6.719524433	24321-18-4	0.00195958172423
neg_2277	P-Cresol Sulfate	metab_8484	HMDB0011635	B(i)	-	187.0071	5.0922	neg	M-H	C7H8O4S	85	0	0.46476976678441	3233-58-7	0.00724294592945
neg_2325	Phenylpyruvic Acid	metab_8531	HMDB0000205;PW_C000131	B(i)	C00166	163.0402	5.1993	neg	M-H	C9H8O3	92.3	0	0.618466046545566	156-06-9	0.00429065742647
neg_2361	N-Acetyltryptophan	metab_8566	HMDB0013713	B(ii)	-	245.0932	5.2566	neg	M-H	C13H14N2O3	0	44.3	0.336260784095053	1218-34-4	0.00409417231301
neg_2484	2-Propylglutaric Acid	metab_8688	HMDB0060684;PW_C040548	B(i)	C16658	173.082	5.4336	neg	M-H	C8H14O4	73.3	0	0.28876915153426	32806-62-5;_	0.0031126343237
neg_2571	Isopiperitenone	metab_8775	HMDB0302241	B(ii)	C02289;_	195.1028	5.6066	neg	M+FA-H	C10H14O	0	43.1	0.689358782837172	529-01-1;_	0.0114434138001
neg_2590	(1R,2R)-5,5-Dichloro-N-(1-Cyanocyclopropyl)-2-(4-(4-(Methylsulfonyl)Phenyl)-1-(2,2,2-Trifluoroethyl)-1H-Pyrazol-3-Yl)Cyclohexanecarboxamide	metab_8794	HMDB0250032	B(ii)	-	543.0658	5.6351	neg	M-H2O-H	C23H23Cl2F3N4O3S	0	63.4	2.97495904124697	-	0.0777960572677
neg_2606	Epifisetinidol-(4Beta->8)-Catechin	metab_8810	HMDB0032007	B(ii)	-	597.1206	5.6463	neg	M+Cl	C30H26O11	0	83.1	6.52286236625161	-	0.0565385928673
neg_2866	6''-O-Malonyldaidzin	metab_9065	HMDB0041263	B(ii)	C16191	523.0836	5.9259	neg	M+Na-2H	C24H22O12	0	86.5	-4.409932967	124590-31-4	0.0371140350175
neg_2873	N-Feruloylglycyl-L-Phenylalanine	metab_9072	HMDB0029356	B(ii)	-	433.1141	5.9314	neg	M+Cl	C21H22N2O6	0	48.7	-7.759050204	40747-82-8	0.00606792029962
neg_2936	3-Hydroxyhalazepam	metab_9135	HMDB0245899	B(ii)	-	389.0315	5.9637	neg	M+Na-2H	C17H12ClF3N2O2	0	53.8	7.87210958214702	-	0.0677278536635
neg_2944	Parylene C	metab_9143	HMDB0256138	B(ii)	-	321.0439	5.969	neg	M+FA-H	C16H14Cl2	0	51.8	-5.586075434	-	0.00827028758168
neg_2989	5-P-Coumaroylquinic Acid	metab_9181	HMDB0301709	B(ii)	C12208	397.1138	5.985	neg	M+Hac-H	C16H18O8	0	61.5	-0.719703922	-	0.00590006430299
neg_3319	Contignasterol	metab_9488	HMDB0250439	B(ii)	C19902;_	507.3324	6.1241	neg	M-H	C29H48O7	0	58.5	-0.596929361	137571-30-3;_	0.00739327822968
neg_3326	Sedanonic Acid	metab_9495	HMDB0032871	B(i)	-	209.1178	6.1294	neg	M-H	C12H18O3	43.1	0	-2.53281869	6697-07-0	0.0330430691107
neg_3340	Pe(20:4(5Z,8Z,11Z,14Z)/P-16:0)	metab_9509	HMDB0009411	B(ii)	-	782.5329	6.1348	neg	M+Hac-H	C41H74NO7P	0	41	-1.73939276	-	0.0471170551923
neg_3378	5-Tetradecynoic Acid	metab_9545	LMFA01030586	B(i)	-	223.1704	6.1615	neg	M-H	C14H24O2	47.5	0	0.161186453118529	0	0.00840760819601
neg_3399	Phaseic Acid	metab_9565	HMDB0302844	B(ii)	C09707;_	261.1133	6.1722	neg	M-H2O-H	C15H20O5	0	62.7	0.076634063064711	24394-14-7;_	0.0193900402644
neg_3404	Cavipetin C	metab_9570	HMDB0030366	B(ii)	-	387.254	6.1722	neg	M-H	C24H36O4	0	74.3	-0.183302338	128552-90-9	0.0683031244605
neg_3429	1-Hydroxy-2-Naphthoate	metab_9592	HMDB0243892	B(i)	C03203	187.0401	6.1831	neg	M-H	C11H8O3	88.3	0	0.0691021838634652	86-48-6	0.0998066552331
neg_3449	Hernandulcin	metab_9610	HMDB0037906	B(ii)	C09681;_	281.1758	6.1884	neg	M+FA-H	C15H24O2	0	67.9	0.0630542874012327	95602-94-1	0.00500888136077
neg_3450	Haloxyfop	metab_9611	HMDB0253047	B(i)	C04871	360.0255	6.1884	neg	M-H	C15H11ClF3NO4	87.9	0	-0.301180413	69806-34-4;_	0.0535116208726
neg_3547	17-Octadecynoic Acid	metab_9696	HMDB0244776	B(ii)	-	279.233	6.2416	neg	M-H	C18H32O2	0	52.3	0.0042124103041903	_;	0.00582181924613
neg_3681	Pe(22:5/0:0)	metab_9824	-	B(i)	-	526.2937	6.3271	neg	M-H	C27H46NO7P	78.1	0	-0.478495086	-	0.0577268210022
neg_3682	Lysopc(20:5(5Z,8Z,11Z,14Z,17Z)/0:0)	metab_9825	HMDB0010397	B(ii)	C04230	586.315	6.3271	neg	M+FA-H	C28H48NO7P	0	80.6	-0.020284017	-	0.0270343491693
neg_3683	(S,E)-Zearalenone	metab_9826	HMDB0031752	B(ii)	C09981	681.2965	6.3271	neg	2M+FA-H	C18H22O5	0	42.8	7.67518195525026	17924-92-4	0.0309979052725
neg_3776	2,2'-Methylenebis(4-Methyl-6-Tert-Butylphenol)	metab_9913	HMDB0244434	B(i)	-	339.2328	6.4025	neg	M-H	C23H32O2	89.1	0	-0.524684874	-	0.00743775254116
neg_4002	Tauro-24,25-Dihydrofusidate	metab_10136	HMDB0258741	B(ii)	-	590.3463	6.6738	neg	M-H2O-H	C33H55NO7S	0	48	-9.42785154	-	0.00279932040095
neg_4030	Buprenorphine	metab_10164	HMDB0015057;PW_C009368	B(i)	C08007	526.3152	6.7584	neg	M+Hac-H	C29H41NO4	87.3	0	-4.939639568	52485-79-7	0.000997412324535
neg_4123	Lysopc(20:2(11Z,14Z)/0:0)	metab_10255	HMDB0010392	B(ii)	C04230	592.3622	7.0418	neg	M+FA-H	C28H54NO7P	0	74	0.36271414644661	-	0.00573804250607
neg_4224	Deoxycholyltyrosine	metab_10353	HMDB0242420	B(ii)	-	554.3465	7.3482	neg	M-H	C33H49NO6	0	68.9	-3.895450454	-	0.00317956406145
neg_5274	Pe(17:0/0:0)	metab_11382	LMGP02050030	B(i)	-	466.2935	6.5158	neg	M-H	C22H46NO7P	55.7	0	-0.833160746	0	0.045152319
neg_5434	27-Nor-5B-Cholestane-3A,7A,12A,24,25-Pentol	metab_11537	HMDB0002126	B(ii)	-	437.3271	6.3487	neg	M-H	C26H46O5	0	74.9	-0.389203109	78648-95-0;	0.172431427
neg_5470	Eupatorin	metab_11572	HMDB0252128;LMPK12111239	B(i)	-	343.0856	6.3325	neg	M-H	C18H16O7	42	0	9.41256397924817	_;	0.012117006
neg_5546	Ruscogenin	metab_11642	HMDB0257364	B(ii)	C08909;_	429.3008	6.2899	neg	M-H	C27H42O4	0	61.7	-0.557276635	472-11-7;_;	0.0777526877885
neg_5549	Tofa	metab_11645	-	B(i)	-	323.2228	6.2899	neg	M-H	C19H32O4	63.8	0	0.0191060185700734	-	0.015017553
neg_5653	Carnosol	metab_11745	HMDB0002121	B(i)	C09069	329.1761	6.2203	neg	M-H	C20H26O4	63.6	0	0.72572408213304	5957-80-2	0.0149506158973
neg_5749	Carboprost	metab_11835	HMDB0249644	B(ii)	C06872;_	367.2504	6.1778	neg	M-H	C21H36O5	0	60.2	3.69094803603158	35700-23-3;_	0.0224210824611
neg_5760	N'-Nitrosoanabasine	metab_11846	HMDB0041939	B(ii)	C19477	236.1053	6.1778	neg	M+FA-H	C10H13N3O	0	54	6.46565537316042	37620-20-5;1133-64-8	0.0151629184465
neg_5765	Pe(20:3(6,8,11)-Oh(5)/Dime(13,5))	metab_11851	HMDB0284957	B(ii)	-	878.5916	6.1722	neg	M-H	C49H86NO10P	0	85.9	-0.033911439	-	0.0399282738477
neg_5774	Dehydrocurdione	metab_11860	HMDB0035407	B(ii)	C16949	293.1769	6.1722	neg	M+Hac-H	C15H22O2	0	70.5	4.42572829528122	38230-32-9	0.0113046452924
neg_5843	1-(4-O-Beta-D-Glucopyranosyl-3-Methoxyphenyl)-3,5-Dihydroxydecane	metab_11924	HMDB0303085	B(ii)	-	475.2679	6.1294	neg	M+Na-2H	C25H42O7	0	60.5	0.33706865174202	-	0.023010191
neg_6100	Enterolactone 3'-Sulfate	metab_12165	HMDB0240505	B(ii)	-	377.0699	6.0279	neg	M-H	C18H18O7S	0	51.2	-0.293011252	-	0.00873144910899
neg_6162	4-Ethylphenylsulfate	metab_12222	HMDB0062551	B(ii)	-	201.0228	6.001	neg	M-H	C8H10O4S	0	56	0.397901279184539	-	0.0192059272275
neg_6197	Glucuronolactone	metab_12253	HMDB0006355	B(i)	C02670	175.0248	5.985	neg	M-H	C6H8O6	65.5	0	-0.013390652	32449-92-6	0.000967554293025
neg_6320	Pelargonic Acid	metab_12370	HMDB0000847	B(ii)	C01601	203.129	5.9259	neg	M+FA-H	C9H18O2	0	48.1	0.559940813738771	112-05-0;	0.00597968066342
neg_6443	2-Phenylethanol Glucuronide	metab_12492	HMDB0010350	B(ii)	C03033	297.098	5.8502	neg	M-H	C14H18O7	0	45.5	0.215496991870471	-	0.00442263934038
neg_6453	Verbenalin	metab_12502	HMDB0301853	B(ii)	C09802	409.1116	5.8448	neg	M+Na-2H	C17H24O10	0	62.4	0.0794700387327852	548-37-8;_;	0.0234477356453
neg_6577	Mirificin	metab_12624	HMDB0254749	B(ii)	-	529.1334	5.6463	neg	M-H2O-H	C26H28O13	0	54.6	-3.199084276	_;	0.0986871025488
neg_6581	Foeniculoside X	metab_12628	HMDB0302109	B(ii)	C12380	507.0888	5.6407	neg	M+Na-2H	C24H22O11	0	87.4	-4.35818151	-	0.0611820475888
neg_6593	Hesperetin 7-Glucoside	metab_12640	HMDB0030747	B(ii)	-	485.107	5.6351	neg	M+Na-2H	C22H24O11	0	70	0.957778896398885	2500-68-7	0.00239078851095
neg_6595	Equol 4'-O-Glucuronide	metab_12642	HMDB0041731	B(ii)	-	417.1193	5.6351	neg	M-H	C21H22O9	0	46.4	0.478305785623019	-	0.00244092791693
neg_6604	Naringenin 4'-O-Glucuronide	metab_12651	HMDB0041759	B(ii)	-	469.0755	5.6066	neg	M+Na-2H	C21H20O11	0	53.7	0.6016828596433	158196-35-1	0.0103802317876
neg_6618	2-Hydroxyacetophenone Sulfate	metab_12665	-	B(i)	-	215.0021	5.5951	neg	M-H	C8H8O5S	95.1	0	0.556625102671581	-	0.000711213798725
neg_6916	2-Methylhippuric Acid	metab_12962	HMDB0011723	B(i)	C01586	192.0667	5.0177	neg	M-H	C10H11NO3	38	0	0.508995352388892	42013-20-7	0.00807719779907
neg_6938	Hydroxy Tyrosol -Acetate	metab_12984	HMDB0253254	B(ii)	-	206.0823	4.9572	neg	M-H2O-H	C11H15NO4	0	42.9	0.247544395538384	-	0.00964041890099
neg_6955	P-Cresol Glucuronide	metab_13001	HMDB0011686	B(i)	-	283.0824	4.9187	neg	M-H	C13H16O7	73.1	0	0.318156214748186	-	0.000712203597221
neg_7155	(2-Oxo-2,3-Dihydro-1H-Indol-3-Yl)Acetic Acid	metab_13198	-	B(i)	-	190.0509	4.667	neg	M-H	C10H9NO3	85.7	0	-0.126323802	-	0.0197841162013
neg_7235	6-Hydroxy-1H-Indole-3-Acetamide	metab_13275	HMDB0031173	B(ii)	-	249.088	4.5527	neg	M+Hac-H	C10H10N2O2	0	58.8	-0.504525893	192184-73-9	0.00655842415252
neg_7352	Malonic Acid	metab_13389	-;HMDB0000691;LMFA01170041;PW_C000543	B(i)	C00383;C04025	103.0037	4.2773	neg	M-H	C3H4O4	37.2	0	-0.094733779	141-82-2;	0.00902129306089
neg_7364	3-(3,5-Dihydroxyphenyl)-1-Propanoic Acid Sulphate	metab_13401	HMDB0061117	B(ii)	-	242.9969	4.2493	neg	M-H2O-H	C9H10O7S	0	42.3	0.238551266857644	-	0.00229922489349
neg_7512	Blepharin	metab_13546	HMDB0029344	B(i)	-	326.0883	3.8738	neg	M-H	C14H17NO8	40.1	0	0.574227711233344	27625-86-1	0.0168620892293
neg_7588	Phenyl Hydrogen Sulfate	metab_13622	HMDB0060015	B(i)	C02180	172.9914	3.6358	neg	M-H	C6H6O4S	80.8	0	0.264824785781749	937-34-8	0.0024531727794
neg_8056	5-Hydroxyindoleacetic Acid	metab_14088	HMDB0000763;PW_C000609	B(i)	C05635	190.051	1.5769	neg	M-H	C10H9NO3	86.5	0	0.318204722383055	54-16-0	0.017693878
neg_8202	2-Methylcitric Acid	metab_14230	HMDB0000379	B(i)	-	205.0354	1.0874	neg	M-H	C7H10O7	48	0	0.0818318752423052	6061-96-7	0.00488734713952
neg_8418	2,4-Dihydroxybutanoic Acid	metab_14420	HMDB0000360	B(i)	-	119.035	0.6946	neg	M-H	C4H8O4	45.9	0	-0.173545635	1518-62-3	0.0098538277309
neg_8504	Threonic Acid	metab_14500	HMDB0000943	B(i)	C01620	135.0299	0.6356	neg	M-H	C4H8O5	69.5	0	-0.019790598	7306-96-9	0.00806190179314
neg_9202	Cholylhistidine	metab_15171	HMDB0242389	B(ii)	-	590.3438	7.3535	neg	M-H2O-H, M+FA-H	C30H47N3O6	0	74.5	-1.641836511	-	0.0209729099262
